# Supplementary material for: Prebiotic Galactooligosaccharide Supplementation in Adults with Ulcerative Colitis: Exploring the Impact on Peripheral Blood Gene Expression, Gut Microbiota, and Clinical Symptoms
Source: Nutrients. 2021 Oct 14;13(10):3598. doi: 10.3390/nu13103598 (PMC8537576; doi:10.3390/nu13103598)
Supplement: Supplementary file 1 [file nutrients-13-03598-s001.zip]

Archive with 1 entries (1 files):
- nutrients-1411387-supplementary.pdf
